# Supplementary material for: First Evidence of CpGV Resistance of Codling Moth in the USA
Source: Insects. 2022 Jun 10;13(6):533. doi: 10.3390/insects13060533 (PMC9225026; doi:10.3390/insects13060533)
Supplement: Supplementary file 1 [file insects-13-00533-s001.zip]

Archive with 1 entries (1 files):
- insects-1623625-supplementary-12.2.pdf
